# Supplementary material for: Modified Curcuminoid-Rich Extract Liposomal CRE-SDInhibits Osteoclastogenesis via the Canonical NF-κB Signaling Pathway
Source: Pharmaceutics. 2023 Aug 30;15(9):2248. doi: 10.3390/pharmaceutics15092248 (PMC10537735; doi:10.3390/pharmaceutics15092248)
Supplement: Supplementary file 1 [file pharmaceutics-15-02248-s001.zip]

Archive with 1 entries (1 files):
- pharmaceutics-2550196-supplementary.pdf
